# Supplementary material for: The kinase DYRK1A reciprocally regulates the differentiation of Th17 and regulatory T cells
Source: eLife. 2015 May 22;4:e05920. doi: 10.7554/eLife.05920 (PMC4441007; doi:10.7554/eLife.05920)
Supplement: Supplementary file 1. — (A) Staining reagents used. (B) Chemicals used. DOI: http://dx.doi.org/10.7554/eLife.05920.025 [file elife05920s001.xlsx]

## Sheet: Supp file 1A
	Supplementary file 1A. Antibodies and staining reagents used
	Antibody	Clone	Target species	Fluorophore	Source
	LIVE/DEAD	-	-	Aqua	Invitrogen
	Anti-CD3	145-2C11	Mouse	-	BioXCell
	Anti-CD4	RM4-5	Mouse	FITC, PE-Cy7	Biolegend
	Anti-CD8	53-6.7	Mouse	APC-Cy7	Biolegend
	Anti-CD11c	N418	Mouse	APC-Cy7	Biolegend
	Anti-CD28	37.51	Mouse	-	BioXCell
	Anti-CD40	3/2.3	Mouse	PE-Cy7	Biolegend
	Anti-CD44	IM7	Mouse	FITC	Biolegend
	Anti-CD45.1	A20	Mouse	PE, APC	eBioscience
	Anti-CD62L	MEL-14	Mouse	PE	eBioscience
	Anti-CD80	16-10A1	Mouse	FITC	BD Biosciences
	Anti-CD86	GL-1	Mouse	APC	Biolegend
	Anti-CD90.1	OX-7	Mouse	APC-Cy7	Biolegend
	Anti-Foxp3	FJK-16s	Mouse	PE, PE-Cy7	eBioscience
	Anti-IFNγ	XMG1.2	Mouse	-	BioXCell
	Anti-IFNγ	XMG1.2	Mouse	PE, APC	eBioscience
	Anti-IL4	11B11	Mouse	-	BioXCell
	Anti-IL-10	JES5-16E3	Mouse	PE	eBioscience
	Anti-IL-12	C17.8	Mouse	-	BioXCell
	Anti-IL-17A	eBio17B7	Mouse	APC	eBioscience
	Anti-MHCII-Ia/Ie	M5/114.15.2	Mouse	PE	Biolegend
	Anti-RORγt	AFKJS-9	Mouse	APC	eBioscience
	Anti-phospho-S6	D57.2.2E	Mouse	Alexa 647	Cell Signaling
	Anti-Stat3	79D7	Mouse	-	Cell Signaling
	Anti-phospho-Stat3	D3A7	Mouse	-	Cell Signaling
	Anti-rabbit	Donkey polyclonal	Rabbit	DyLight 649	Biolegend
	Anti-Smad2	D43B4	Mouse	-	Cell Signaling
	Anti-phospho-Smad2	138D4	Mouse	-	Cell Signaling
	Anti-Smad3	C67H9	Mouse	-	Cell Signaling
	Anti-phospho-Smad3	C25A9	Mouse	-	Cell Signaling
	Anti-b-actin	AC-15	Mouse	-	Sigma Aldrich
	Anti-S6 kinase	49D7	Mouse	-	Cell Signaling
	Anti-phospho-S6 kinase	Poly9205	Mouse	-	Cell Signaling
	Anti-NFAT1	D43B1	Mouse	-	Cell Signaling
	Anti-Lamin B1	D4Q4Z	Mouse	-	Cell Signaling
	Anti-MEK1/2	D1A5	Mouse	-	Cell Signaling
	Anti-rabbit	Goat polyclonal	Rabbit	HRP	Cell Signaling
	DAPI	-	-	-	Life Technologies
	Anti-CD3	UCHT1	Human	-	BioXCell
	Anti-CD28	28.2	Human	-	Biolegend
	Anti-IFNγ	B27	Human	-	Biolegend
	Anti-IL4	MP4-25D2	Human	-	Biolegend
	Anti-IL-12/IL-23 p40	C8.6	Human	-	Biolegend
	Anti-CD4	RPA-T4	Human	APC-eFluor780	eBioscience
	Anti-CD45RA	L48	Human	FITC	BD Biosciences
	Anti-CD45RO	UCHL1	Human	PE	eBioscience
	Anti-CD127	eBioRDR5	Human	APC	eBioscience
	Anti-Foxp3	236A/E7	Human	PE	eBioscience

## Sheet: Supp file 1B
	Supplementary file 1B. Chemicals used.
	Abbreviation	Name	Source
	13RA	13-cis retinoic acid	Enzo
	9RA	9-cis retinoic acid	Enzo
	ADQ	Amodiaquine	Sigma Aldrich
	AMIO	Amiodarone	Sigma Aldrich
	AMR	Amrinone	Sigma Aldrich
	ART	Artemisinin	Tocris
	ATRA	All-trans retinoic acid	Sigma Aldrich
	CIS	Cisapride	Sigma Aldrich
	CLO	Clotrimazole	Tocris
	HAR	Harmine	Acros Organics
	LOV	Lovastatin	Cayman Chemical Company
	MBCQ	MBCQ	Enzo
	PEN	Pentamidine	Sigma Aldrich
	PG	Proguanil	Sigma Aldrich
	PYR	Pyrvinium pamoate	Sigma Aldrich
	RAPA	Rapamycin	Sigma Aldrich
	RIB	Ribavirin	MP Biomedicals
	ROT	Rotenone	Sigma Aldrich
	SER	Sertaconazole	AK Scientific
	SIM	Simvastatin	Cayman Chemical Company
	WM	Wortmannin	Sigma Aldrich
