# Supplementary material for: The kinase DYRK1A reciprocally regulates the differentiation of Th17 and regulatory T cells
Source: eLife. 2015 May 22;4:e05920. doi: 10.7554/eLife.05920 (PMC4441007; doi:10.7554/eLife.05920)
Supplement: Supplementary file 2. — Th conditions used. DOI: http://dx.doi.org/10.7554/eLife.05920.026 [file elife05920s002.xlsx]

## Sheet: Sheet1
	Supplementary file 2. Th conditions used.
	Condition	Neutralizing antibodies	Cytokines (ng/ml)	Compound (mM)	Species
	Treghi	Anti-IL-12	TGFb (10)		Mouse
		Anti-IFNg
		Anti-IL-4
	Treglow	Anti-IL-12	TGFb (1.5)
		Anti-IFNg
		Anti-IL-4
	TregHAR	Anti-IL-12	TGFb (1.5)	Harmine (3.7)
		Anti-IFNg
		Anti-IL-4
	TH17hi	Anti-IL-12	TGFb (0.5)
		Anti-IFNg	IL-6 (20)
		Anti-IL-4	IL-1b (20)
	TH17low	Anti-IL-12	TGFb (0.5)
		Anti-IFNg	IL-6 (5)
		Anti-IL-4
	TH1hi	Anti-IL-4	IL-12 (10)
	TH1low	Anti-IL-4	IL-12 (0.05)
	Treghi	Anti-IL-12	TGFb (10)		Human
		Anti-IFNg
		Anti-IL-4
	Treglow	Anti-IL-12	TGFb (1)
		Anti-IFNg
		Anti-IL-4
	TregHAR	Anti-IL-12	TGFb (1)	Harmine (10)
		Anti-IFNg
		Anti-IL-4
